# Supplementary material for: Family-Centered Rehabilitation Care for Children with Cerebral Palsy in Saudi Arabia: Perceived Helpfulness of Formal and Informal Family Support
Source: Healthcare (Basel). 2026 May 8;14(10):1282. doi: 10.3390/healthcare14101282 (PMC13206552; doi:10.3390/healthcare14101282)
Supplement: Supplementary file 1 [file healthcare-14-01282-s001.zip]

Archive with 1 entries (1 files):
- healthcare-4228768-supplementary.pdf
